# Supplementary material for: Early-life maternal care is required for the typical development of calming responses to back stroking
Source: Commun Biol. 2026 Apr 10;9:894. doi: 10.1038/s42003-026-10012-6 (PMC13332149; doi:10.1038/s42003-026-10012-6)
Supplement: Supplementary file 3 — Supplementary Data 1 [file 42003_2026_10012_MOESM3_ESM.xlsx]

## Sheet: Figure1BC
Back of the head
infant_ID	month	sex	order	before_head_iHR	before_head_head	before_head_upper	before_head_lower	stk_head_iHR	stk_head_head	stk_head_upper	stk_head_lower	iHR_diff	head_diff	upper_diff	lower_diff
2	6	f	4	125.857	27.6515	50.2474	22.7346	128.95	58.6194	37.414	28.4538	3.09323	30.9679	-12.8334	5.71915
3	57	m	1	103.48	7.97418	19.1174	0.147397	104.51	7.60716	17.4688	0.145452	1.02953	-0.367014	-1.64855	-0.00194454
5	11	f	1	134.948	32.3943	37.203	28.8797	148.145	32.514	22.2174	31.6146	13.1965	0.119706	-14.9856	2.73487
7	19	f	1	140.468	27.3296	23.8519	41.6815	145.388	29.6413	31.4031	42.2675	4.9192	2.31167	7.55116	0.585941
8	12	f	1	140.162	22.6084	20.6015	5.94478	130.926	20.5603	23.4825	9.02872	-9.23618	-2.04807	2.88107	3.08395
9	6	m	1	132.25	12.7822	15.9464	3.80645	143.73	38.8332	24.8084	44.5088	11.4803	26.0511	8.86208	40.7024
11	8	f	2	158.194	19.2253	25.0468	24.4916	157.915	18.7154	20.4823	19.2525	-0.278725	-0.50991	-4.56449	-5.23909
12	12	f	1	157.901	24.2072	40.9388	24.0844	153.672	27.52	33.9963	32.8879	-4.22934	3.31286	-6.94255	8.8035
14	3	m	1	140.676	24.045	36.5703	26.1173	160.279	19.4075	26.0992	19.0504	19.6029	-4.63745	-10.4711	-7.06687
15	8	f	2	112.426	0.4538	1.72737	2.75208	120.8	10.012	12.7439	4.47313	8.37413	9.55821	11.0166	1.72105
16	17	m	1	121.71	23.3741	75.05	16.1029	126.451	11.9007	51.5079	20.3868	4.74097	-11.4734	-23.5421	4.28392
17	9	f	1	126.694	13.819	49.6094	2.40867	150.192	24.0958	63.9449	22.5626	23.4976	10.2769	14.3356	20.1539
18	19	m	1	145.293	5.46108	11.0284	0.803993	143.063	7.38122	33.8616	1.96041	-2.23	1.92014	22.8332	1.15641
Lower abdomen
infant_ID	month	sex	order	before_ab_iHR	before_ab_head	before_ab_upper	before_ab_lower	stk_ab_iHR	stk_ab_head	stk_ab_upper	stk_ab_lower	iHR_diff	head_diff	upper_diff	lower_diff
2	6	m	4	128.218	21.8036	46.2958	59.5306	130.526	34.2513	88.5441	42.3937	2.30838	12.4477	42.2483	-17.137
3	57	f	1	106.168	18.7669	9.9345	0.157441	104.667	12.1073	6.93921	0.132175	-1.50089	-6.65965	-2.99529	-0.0252652
4	7	m	1	144.682	31.5285	58.4711	40.9052	145.577	38.1756	41.9822	53.4704	0.895549	6.64705	-16.4889	12.5653
5	11	f	1	137.999	6.85333	28.0858	47.3867	142.258	10.9857	22.9286	45.4571	4.25882	4.13238	-5.15722	-1.92958
7	19	f	1	138.475	16.8042	23.419	40.908	151.563	13.7529	47.6639	34.4881	13.0879	-3.05129	24.245	-6.41996
8	12	m	1	130.01	17.0059	51.893	10.0044	118.313	16.0297	29.719	36.6835	-11.6974	-0.976268	-22.174	26.6792
9	6	f	1	124.954	18.2132	12.2406	8.9744	134.305	13.5354	26.915	12.227	9.35197	-4.6778	14.6744	3.25263
11	8	f	2	146.726	18.7486	33.9345	29.5257	151.053	9.19379	17.3796	6.29209	4.32684	-9.55482	-16.5549	-23.2336
12	12	m	1	151.711	22.7746	54.0388	46.7553	159.775	22.0143	50.9664	40.1726	8.0634	-0.760301	-3.07243	-6.58275
13	4	f	2	153.71	19.6096	25.4704	30.5674	150.143	11.9149	10.7158	8.2114	-3.56629	-7.69469	-14.7546	-22.356
14	3	m	1	127.33	21.0482	47.7195	11.0623	127.804	4.11167	20.0273	6.46336	0.473813	-16.9365	-27.6922	-4.59896
15	8	f	2	120.243	10.2094	1.87246	0.282356	120.497	2.08768	0.796825	0.159365	0.253957	-8.12171	-1.07564	-0.122991
16	17	m	1	121.519	13.3622	21.7772	30.6058	124.939	21.0815	15.6678	9.64907	3.41987	7.71928	-6.10938	-20.9567
17	9	f	1	121.766	1.81154	63.3049	0.849161	132.401	5.72984	54.4908	44.1198	10.6352	3.9183	-8.81417	43.2706
19	56	m	1	89.2527	5.97452	38.1371	8.90152	90.8337	3.95817	12.4084	0.754814	1.58093	-2.01635	-25.7286	-8.1467
Middle back
infant_ID	month	sex	order	before_back_iHR	before_back_head	before_back_upper	before_back_lower	stk_back_iHR	stk_back_head	stk_back_upper	stk_back_lower	iHR_diff	head_diff	upper_diff	lower_diff
2	6	f	4	131.14	56.2919	51.6321	20.4187	130.898	16.3444	17.5105	10.9276	-0.242077	-39.9474	-34.1216	-9.49105
3	57	m	1	104.07	34.6333	14.6833	0.166667	103.07	12.7667	0	0.166667	-0.999873	-21.8667	-14.6833	0
4	7	m	1	138.071	38.8611	43.1172	34.2038	138.825	31.3937	42.2991	22.371	0.753141	-7.46736	-0.818075	-11.8328
5	11	f	1	139.341	24.0334	26.2082	36.1189	139.732	15.2007	15.1319	14.3753	0.391312	-8.83266	-11.0763	-21.7435
7	19	f	1	149.193	35.9563	33.0279	57.2498	142.219	16.7223	26.9676	12.3258	-6.97349	-19.234	-6.06033	-44.924
8	12	m	1	141.059	17.6593	14.3679	13.3309	130.445	10.7727	21.7376	7.40999	-10.6148	-6.88664	7.36962	-5.92094
9	6	f	1	128.488	24.833	8.04549	6.75195	132.926	20.6803	7.66109	1.66069	4.4379	-4.15272	-0.384392	-5.09127
11	8	f	2	152.91	28.9374	17.7421	14.2744	144.052	9.17751	8.55557	5.33964	-8.85856	-19.7599	-9.18654	-8.93475
12	12	f	1	153.173	20.4011	33.6838	25.3137	154.375	15.086	26.5255	14.1663	1.20181	-5.31514	-7.15824	-11.1474
14	3	m	1	143.828	22.9739	28.0506	17.4577	141.168	8.26587	10.4079	9.25147	-2.65936	-14.708	-17.6426	-8.20625
15	8	f	2	112.079	0.149098	0.149098	0.149098	111.871	1.61479	2.922	0.153789	-0.207598	1.46569	2.7729	0.00469141
16	17	m	1	127.571	29.963	33.6659	39.0343	118.44	5.71754	32.3668	2.52484	-9.1311	-24.2454	-1.29906	-36.5095
17	9	f	1	145.886	20.9425	57.4551	18.6542	137.929	14.6104	45.754	3.27828	-7.95738	-6.33211	-11.7011	-15.376
18	19	m	1	138.988	27.7733	24.2873	12.0215	141.482	13.5799	40.3427	2.44802	2.49372	-14.1934	16.0554	-9.57348
19	56	m	1	94.7664	19.2111	36.0267	3.68777	91.7577	2.6235	22.7984	0.813133	-3.00863	-16.5876	-13.2283	-2.87464

## Sheet: Figure2BC
Upper back
Pup_ID	sex	Before	After
1	1	6.56	26.363
2	1	7.986	28.115
3	2	10.636	27.332
4	1	6.875	18.293
5	2	6.357	25.692
6	2	6.246	24.513
7	2	7.832	28.515
8	1	14.063	19.377
9	1	8.964	24.206
Middle back
Pup_ID	sex	Before	After
1	m	12.217	34.479
2	m	10.26	19.544
3	f	9.064	36.26
4	m	14.377	18.793
5	f	8.094	29.493
6	f	10.837	31.005
7	f	6.103	19.086
8	m	12.233	30.064
9	m	8.045	22.33
Lower back
Pup_ID	sex	Before	After
1	m	12.6	22.348
2	m	13.66	35.615
3	f	7.433	27
4	m	12.593	26.171
5	f	10.199	19.888
6	f	9.091	33.06
7	f	11.101	29.376
8	m	13.872	23.627
9	m	7.187	26.275
Chest
Pup_ID	sex	Before	After
1	m	6.243	16.071
2	m	8.589	9.578
3	f	10.567	16.953
4	m	9.975	17.594
5	f	7.845	15.354
6	f	7.159	8.429
7	f	6.06	13.083
8	m	11.957	14.8
9	m	7.257	9.174

## Sheet: Figure3CD
EMG, Hear rate and Delta power
Pup_ID	pnd	sex	EMG_130_3min_1min_stay	EMG_130_3min_1min_backstroke	delta_3min_1min_stay	delta_3min_1min_backstroke	HR_3min_1min_stay	HR_3min_1min_backstroke
1	14	f	0.845587	0.435105	0.993062	1.66629	1.02086	0.815278
2	14	f	1.03973	0.825704	0.813906	1.03969	1.04272	0.984769
3	14	m	1.19496	0.815435	0.736219	1.51719	1.19033	0.997821
4	14	m	1.07038	0.878702	1.06585	1.12006	1.00291	0.965222
5	14	m	1.11441	0.724066	1.01811	1.48208	1.05368	0.805243
6	14	f	0.962797	0.943539	1.11188	1.33164	1.00492	0.948999
Sum of Delta power
Pup_ID	pnd	sex	No_stroking	Stroking	NREM
1	14	f	3419.98	4998.33	4941.38
2	14	f	3109.34	4396.74	4941.38
3	14	m	3075.37	3594.41	4309.6
4	14	m	2748.42	2977.61	4000.09
5	14	m	3855.87	5117.57	5084.27
6	14	f	2515.46	3560.08	3975.25
7	14	f	3618.69	4543.3	4552.51

## Sheet: Figure4BC
Pup_ID	strain	rear	pnd	type	sex	corticosterone
1	b6	mr	14	und	f	10.3892
2	b6	mr	14	und	m	4.01885
3	b6	mr	14	und	f	19.158
4	b6	mr	14	und	m	16.4117
5	b6	mr	14	iso	f	38.2408
6	b6	mr	14	iso	m	37.7868
7	b6	mr	14	iso	m	45.0453
8	b6	mr	14	iso	f	48.9887
9	b6	mr	14	iso_stk	f	5.68926
10	b6	mr	14	iso_stk	f	9.18277
11	b6	mr	14	iso_stk	m	10.647
12	b6	mr	14	iso_stk	m	14.3195
Pup_ID	strain	rear	pnd	type	sex	oxytocin
1	b6	mr	14	und	f	10.16
2	b6	mr	14	und	m	27.75
3	b6	mr	12	und	m	21.16
4	b6	mr	14	iso	m	22.45
5	b6	mr	14	iso	f	16
6	b6	mr	14	iso	m	24.73
7	b6	mr	14	iso_stk	m	27.44
8	b6	mr	14	iso_stk	f	16.97
9	b6	mr	14	iso_stk	m	16

## Sheet: Figure5B
type	sex	pnd	bw
ar	f	2	2.59
ar	f	2	2.8
ar	f	2	2.53
ar	m	2	2.55
ar	f	2	2.45
ar	m	2	2.41
ar	f	2	2.53
ar	f	4	3.18
ar	f	4	3.34
ar	f	4	3.06
ar	m	4	2.93
ar	f	4	2.91
ar	m	4	2.93
ar	f	4	3.01
ar	f	6	4.01
ar	f	6	4.27
ar	f	6	3.91
ar	m	6	3.64
ar	f	6	3.8
ar	m	6	3.64
ar	f	6	3.64
ar	m	8	5.43
ar	f	8	5.76
ar	m	8	5.79
ar	m	8	5.1
ar	f	8	5.68
ar	f	8	5.45
ar	m	8	5.62
ar	m	10	6.01
ar	f	10	6.28
ar	m	10	6.07
ar	m	10	5.34
ar	f	10	6.35
ar	f	10	6.16
ar	m	10	6.12
mr	f	2	2.26
mr	f	2	2.56
mr	f	2	2.42
mr	m	2	2.32
mr	m	2	2.38
mr	f	2	2.59
mr	m	2	2.29
mr	m	2	2.28
mr	m	2	2.4
mr	m	4	3.21
mr	m	4	3
mr	m	4	3.12
mr	m	4	2.99
mr	f	4	3.06
mr	m	4	3.14
mr	f	4	1.33
mr	m	4	2.95
mr	m	4	3.18
mr	f	4	2.58
mr	f	4	2.87
mr	f	4	2.92
mr	f	6	4.34
mr	f	6	4.22
mr	m	6	4.34
mr	f	6	4.39
mr	f	6	4.51
mr	m	6	4.23
mr	m	6	4.3
mr	f	6	3.75
mr	f	6	4.51
mr	f	6	4.04
mr	m	6	4.28
mr	m	8	5.3
mr	m	8	6
mr	m	8	5.7
mr	f	8	5.54
mr	f	8	5.28
mr	m	8	3.8
mr	f	8	6.1
mr	m	8	5.5
mr	f	8	5.01
mr	f	8	5.97
mr	f	8	5.86
mr	m	8	5.5
mr	f	8	4.98
mr	m	8	5.3
mr	m	10	6.8
mr	f	10	7
mr	m	10	7.1
mr	f	10	7.2
mr	m	10	6
mr	m	10	6.4
mr	f	10	6.7
mr	m	10	6.2
mr	m	10	6.2
mr	f	10	5.8
mr	m	10	7
mr	f	10	5.9
mr	m	10	6.4
mr	m	10	4.4
ar	m	12	6.04
ar	f	12	6.77
ar	f	12	6.36
ar	f	12	6.42
ar	m	12	6.43
ar	f	12	6.44
ar	m	12	6.46
ar	m	12	6.98
ar	m	12	6.02
ar	f	12	7.23
ar	f	12	7.75
ar	f	12	6.2
ar	m	12	6.26
ar	f	12	6.25
mr	m	12	6.7
mr	m	12	7
mr	f	12	6.7
mr	f	12	7.2
mr	f	12	7
mr	m	12	7.9
mr	f	12	6.6
mr	m	12	7
mr	m	12	6.5
mr	m	12	7.1
mr	m	12	7
mr	m	12	6.5
mr	m	12	7.1
mr	m	12	7.2
mr	f	12	7

## Sheet: Figure5CD
Pup_ID	type	strain	sex	EMG_130_3min_1min_stay	EMG_130_3min_1min_backstroke	delta_3min_1min_stay	delta_3min_1min_backstroke	HR_3min_1min_stay	HR_3min_1min_backstroke
1	mr	icr	m	0.829059	0.412735	0.963315	1.14282	1.03251	0.863407
2	mr	icr	f	1.05915	0.721502	0.993622	1.07936	0.93996	0.899175
3	mr	icr	f	1.06093	0.967244	0.965696	1.04654	1.00402	0.92847
4	mr	icr	m	0.756635	0.480356	0.884208	0.969986	1.02442	0.82461
5	mr	icr	m	1.04268	0.800857	0.81833	1.03448	1.01258	0.926975
6	mr	icr	f	NA	NA	NA	NA	1.03357	0.907016
1	ar	icr	f	1.07123	0.878065	0.905194	0.990598	1.04886	0.994081
2	ar	icr	m	1.07501	0.896823	1.013	0.560367	1.00727	0.934816
3	ar	icr	f	0.952539	1.00397	0.746873	0.955342	0.92157	0.98413
4	ar	icr	m	1.6893	1.13435	1.04814	0.988432	0.993523	0.990775
5	ar	icr	m	1.19264	1.14573	1.1527	0.704444	NA	NA
6	ar	icr	f	0.595054	1.13587	1.00271	0.912179	0.993688	1.02322

## Sheet: Figure5EF
Pup_ID	type	strain	sex	No_stroking	Stroking	NREM
1	mr	icr	m	2171.86	2292.71	2877.02
2	mr	icr	f	1981.22	2064.89	3471.55
3	mr	icr	m	2260.58	2780.2	3063.25
4	mr	icr	f	2087.19	2535.62	3120.77
5	mr	icr	f	2122.57	2300.26	2961.62
1	ar	icr	m	1924.77	1992.12	3009.58
2	ar	icr	m	2513.68	2540.08	3108.05
3	ar	icr	f	2328.04	2536.44	3487.62
4	ar	icr	m	2617.75	2368.99	3645.92
5	ar	icr	f	2063.1	1834.16	3984.94

## Sheet: Figure5GH
rear	type	sex	cort
mr	und	m	17.1932
mr	und	m	11.7817
mr	und	f	12.9449
mr	und	f	15.9931
mr	und	m	22.4243
mr	iso	f	36.2419
mr	iso	f	65.5419
mr	iso	m	35.8111
mr	iso	m	49.0914
mr	iso_stk	m	11.2937
mr	iso_stk	m	14.3648
mr	iso_stk	f	14.1194
mr	iso_stk	f	24.8778
ar	und	m	24.1129
ar	und	f	16.1012
ar	und	m	11.8752
ar	und	f	11.463
ar	iso_stk	m	46.8782
ar	iso_stk	f	43.994
ar	iso_stk	m	29.0536
ar	iso_stk	f	33.7256
ar	iso	f	42.6484
ar	iso	f	43.7813
ar	iso	m	50.3621

## Sheet: Figure6B
Pup_ID	type	sex	fold_change
MR1	mr	f	0.807537
MR2	mr	m	1.05161
MR3	mr	m	0.985276
MR4	mr	f	1.16603
MR5	mr	m	1.02498
AR1	ar	m	0.557715
AR2	ar	f	0.459329
AR3	ar	m	0.424725
AR4	ar	f	0.387589
AR5	ar	m	0.584591

## Sheet: Figure6F
ID	sex	lsi	pvn	dmh	mm
1	f	2.01219	4.84114	7.6918	10.067
2	f	1.36905	6.10295	6.6388	6.41181
3	f	1.2721	2.75678	2.91741	3.99334
4	m	1.25637	1.74814	4.20456	5.31179
5	m	1.06536	6.0438	7.53466	7.37932

[truncated: 2 more sheets: Figure6G, Figure6HI]
